# Supplementary material for: Advancements and challenges in methodological approaches for game-based health interventions: a scoping review
Source: Front Digit Health. 2025 Mar 24;7:1561422. doi: 10.3389/fdgth.2025.1561422 (PMC11973360; doi:10.3389/fdgth.2025.1561422)
Supplement: Supplementary file 2 [file Datasheet2.xlsx]

## Sheet: Reliability_coding_methods
Coder	Article	Quantitative	Qualitative	User-centered	Testing	Feedback integration	Coding	Agreement
SG	1	1	1	0	1	1	paper mock-ups/pilot testing; quasi-experimental, single-group, pretest/posttest, feasibility testing; formative process; interdisciplinary team; interview; biomeasures; focus group; survey	0.8
AG	1	1	1	1	1	1	surveys/questionnaire, quasi-experiment (pre/post design); user centered approach; Interviews; user feedback/participant input, patient centered; formative process; feasibility testing
SG	11	1	1	0	1	0	interdisciplinary team; feasibility; video recordings; acceptibility; surveys; credibility	0.8
AG	11	1	0	0	1	0	surveys/questionnaire; feasibility testing, acceptability, credibility
SG	16	1	0	1	0	1	RCT; longitudinal; pre/post test; questionnaires; interdisciplinary team; prototype (past); pilot study (past); qualitative (past); patient centered; multiple phases/studies; model-driven approach;	0.6
AG	16	1	0	0	0	0	RCT; survey; (pilot study previously conducted)
SG	19	1	0	0	0	0	RCT; longitudinal; survey; pre/post;	1
AG	19	1	0	0	0	0	surveys, RCT, (bio-measures? daily steps from Fitbit), (previously established Way to Health platform)
SG	23	1	0	0	0	0	RCT; longitudinal; pre/post;	1
AG	23	1	0	0	0	0	surveys, RCT, (bio-measures? daily steps from Fitbit), (previously established Way to Health platform)
								0.84
SG-R	1	1	1	1	1	1	paper mock-ups/pilot testing; quasi-experimental, single-group, pretest/posttest, feasibility testing; formative process; interview; biomeasures; focus group; survey -- add user centered (mention of using feedback to make adjustments)	1
AG-R	1	1	1	1	1	1	surveys/questionnaire, quasi-experiment (pre/post design); user centered approach; Interviews; user feedback/participant input, patient centered; formative process; biomeasures; feasibility testing; pilot testing
SG-R	11	1	1	0	1	0	interdisciplinary team; feasibility; video recordings; acceptibility; surveys; credibility	1
AG-R	11	1	1	0	1	0	surveys/questionnaire; video recording; feasibility testing, acceptability, credibility
SG-R	16	1	0	1	0	1	RCT; longitudinal; pre/post test; questionnaires; interdisciplinary team; prototype (past); pilot study (past); qualitative (past); patient centered; multiple phases/studies; model-driven approach;	1
AG-R	16	1	0	1	0	1	RCT; survey; patient-centered; multiple phases/studies; model-driven approach (pilot study previously conducted)
SG-R	19	1	0	0	0	0	RCT; longitudinal; survey; pre/post;	1
AG-R	19	1	0	0	0	0	surveys, RCT, (previously established Way to Health platform)
SG-R	23	1	0	0	0	0	RCT; longitudinal; pre/post; surveys; biomeasures	1
AG-R	23	1	0	0	0	0	surveys, RCT, bio-measures (BMI, ASCVD related measures); (previously established Way to Health platform)
								1

## Sheet: Reliability_Coding_Theory
Coder	Article	Design Theories	Design Agreement	Psych Theories	Psych Agreement	Prior to discussion, the coders had 80% agreement in dedecting and identifying design theories, and 70% for psychological and health behavior change theories. After discussion, coders agreed 100% on both types of theories. Initial disagreements involved the second coder missing some theories that were not mentioned in the introduction, but were introduced later in the paper. Additionally, there w…
SG	1	narrative transportation theory	1	social cognitive theory (SCT), self-determination theory (SDT)	1
AG	1	Narrative transporation theory - importance of visual imagery in a narrative world and storyline.		Social cognitive theory (SCT) - increasing self-efficacy through skill improvement, increasing behavioral capabilities, and social support. Self-Determination theory (SDT) - increasing autonomy, relatedness (feeling valued), and competence / intrinsic motivation.
SG	11	N/A	1	Social Effectiveness Therapy	1
AG	11	None		Social Effectiveness Therapy for Children: a psychosocial treatment that includes - exposure therapy, social skills training, peer generalization strategies, and homework practice. (Exposure therapy, a component of this framework can be considered a theoretical framework. Similarly, social skills training is framed as an extension of cognitive behavior therapy to target social skills. Skill gener…
SG	16	N/A	1	N/A	1
AG	16	N/A		N/A
SG	19	goal-setting theory	0	behavioral economics (loss aversion); fresh start effect	0
AG	19	None		Goal-setting theory: specific and more challenging goals lead to better performance than nonspecific, easy goals. Moderating factors: attainability of goal, commitment to goal, feedback on performance, situational resources to achieve the goal.
SG	23	N/A	1	behavioral economics; loss aversion theory; fresh start	0.5
AG	23	None		behavioral economics: loss aversion
			0.8		0.7
SG	1	narrative transportation theory	1	social cognitive theory (SCT), self-determination theory (SDT)	1
AG-R	1	Narrative transporation theory - importance of visual imagery in a narrative world and storyline.		Social cognitive theory (SCT) - increasing self-efficacy through skill improvement, increasing behavioral capabilities, and social support. Self-Determination theory (SDT) - increasing autonomy, relatedness (feeling valued), and competence / intrinsic motivation.
SG	11	N/A	1	Social Effectiveness Therapy	1
AG-R	11	None		Social Effectiveness Therapy for Children: a psychosocial treatment that includes - exposure therapy, social skills training, peer generalization strategies, and homework practice. (Exposure therapy, a component of this framework can be considered a theoretical framework. Similarly, social skills training is framed as an extension of cognitive behavior therapy to target social skills. Skill gener…
SG	16	N/A	1	N/A	1
AG-R	16	N/A		N/A
SG	19	goal-setting theory	1	behavioral economics (loss aversion); fresh start effect	1
AG-R	19	Goal-setting theory		behavioral economics (loss aversion); fresh start effect
SG	23	N/A	1	behavioral economics; loss aversion theory; fresh start	1
AG-R	23	None		behavioral economics: loss aversion; fresh start

## Sheet: Reliability_Coding_Mechanics
Coder	Article	Reinforcment	Immersion	Performance	Social	Ecological	Coding	Agreement
SG	1	1	1	1	1	0	social message network, weekly challenges, game visuals , rewards: point system (each step recorded and food logs) and badges,	0.8
AG	1	1	1	1	1	1	Social: messaging, group goals, competition ? ranking (bronze, silver, gold), Performance: weekly challenge (expediiton), Immersion: story / narrative, visuals / visual metaphors (hill), Reinforcement: Points, feedback, badges (bronze, silver, gold), Ecological: currency (marketplace ? virtual store)
SG	11	1	1	1	1	0	prototype: levels; revisions: narrated storyline, feedback, badges, virtual environment of school, avatars (student, principal, teacher, etc.), (Wizard of Oz interface: clinicians select responses that drive the interaction)	0.6
AG	11	1	1	1	0	1	Immersion (story/narrative [interactions in a school setting], environment, exploration? [within this environment]); Performance (levels [each area has 3 different skill levels, varying in interactional difficulty of social skills used], tracking [homework tracking to monitor compliance with VE practice at home]); Ecological (dosing? [mention of dose-controlled strategy used by therapist at in-cl…
SG	16	1	0	0	1	0	rewards: badges/medals (immediate and delayed); leaderboard	0.8
AG	16	1	0	0	1	1	Social (competition, leaderboard [real prize for for the top 5 users at the end of the intervention], social messaging [posting in a forum]); Reinforcement (points (for posting, blogging, answering quick questions, viewing sections), badges / medals); Ecological? (timed events: immediate vs. delayed points)
SG	19	1	0	1	0	0	goal setting (self-chosen or assigned; immediately or gradually); feedback; levels, points, punishments (lose points)	1
AG	19	1	0	1	0	0	Reinforcement (rewards /points [weekly starting points]; punishment [point deduction], feedback [how many steps, including in control condition]); Performance (goal setting, assigned challenges: assigned vs. self-chosen goals; levels: blue, bronze, silver, gold)
SG	23	1	0	1	1	0	points, levels, teams, leaderboards	1
AG	23	1	0	1	1	0	Reinforcement (rewards: points, prize (onesie and water bottle for gold or silver at the end of study)]; punishment [point losses], feedback [daily texts about group performance]); Performance (goal setting [could adjust step goal at weeks 4 and 8 to keep game challenging], levels (bronze, silver, gold, platinum based on weekly totals)); Social (social/peer pressure [1 person represents team on a…
SG-R	1	1	1	1	1	1	social message network, team based aspects, weekly challenges, game visuals (dashboard interface), storyline/narrative, rewards: point system (each step recorded and food logs) and badges, positive feedback on accomplishments, virtual store	1
AG-R	1	1	1	1	1	1	Social: messaging, group goals, competition ? ranking (bronze, silver, gold), Performance: weekly challenge (expediiton), Immersion: story / narrative, visuals / visual metaphors (hill), Reinforcement: Points, feedback, badges (bronze, silver, gold), Ecological: currency (marketplace ? virtual store)
SG-R	11	1	1	1	1	0	virtual envrionment; levels; tracking; interaction w/ in-game characters; exploration; avatar; --added after feasibility story/narrative; badges	1
AG-R	11	1	1	1	1	0	Immersion (story/narrative [interactions in a school setting], environment, exploration? [within this environment]); Performance (levels [each area has 3 different skill levels, varying in interactional difficulty of social skills used], tracking [homework tracking to monitor compliance with VE practice at home]); feedback? [unclear if there's feedback to homework or to practice scenarios; presum…
SG-R	16	1	0	1	1	0	points; badges; medals (delayed); rank; statistics a/b performance; real world prize	0.8
AG-R	16	1	0	0	1	0	Social (competition, leaderboard [real prize for for the top 5 users at the end of the intervention], social messaging [posting in a forum]); Reinforcement (points (for posting, blogging, answering quick questions, viewing sections; immediate and delayed), badges / medals);
SG-R	19	1	0	1	0	0	goal setting; points; levels; feedback; punishment	1
AG-R	19	1	0	1	0	0	Reinforcement (rewards /points [weekly starting points]; punishment [point deduction], feedback [how many steps, including in control condition]); Performance (goal setting, assigned challenges: assigned vs. self-chosen goals; levels: blue, bronze, silver, gold)
SG-R	23	1	0	1	1	0	goal setting; team; points (gain and lose); levels; feedback; real rewards; social pressure/accountability	1
AG-R	23	1	0	1	1	0	Reinforcement (rewards: points, prize (onesie and water bottle for gold or silver at the end of study)]; punishment [point losses], feedback [daily texts about group performance]); Performance (goal setting [could adjust step goal at weeks 4 and 8 to keep game challenging], levels (bronze, silver, gold, platinum based on weekly totals)); Social (social/peer pressure [1 person represents team on a…
